# Supplementary material for: Germline Sequencing of DNA Damage Repair Genes in Two Hereditary Prostate Cancer Cohorts Reveals New Disease Risk-Associated Gene Variants
Source: Cancers (Basel). 2024 Jul 7;16(13):2482. doi: 10.3390/cancers16132482 (PMC11240467; doi:10.3390/cancers16132482)
Supplement: Supplementary file 1 [file cancers-16-02482-s001.zip]

Archive with 1 entries (1 files):
- cancers-3049951-supplementary.pdf
